# Supplementary material for: Biosorption Characteristic and Cytoprotective Effect of Pb2+, Cu2+ and Cd2+ by a Novel Polysaccharide from Zingiber strioatum
Source: Molecules. 2022 Nov 19;27(22):8036. doi: 10.3390/molecules27228036 (PMC9696034; doi:10.3390/molecules27228036)
Supplement: Supplementary file 1 [file molecules-27-08036-s001.zip]

Archive with 1 entries (1 files):
- molecules-2023013-supplementary.pdf
